# Supplementary material for: Knowledge, Attitudes, and Perception towards COVID-19 Vaccination among the Adult Population: A Cross-Sectional Study in Turkey
Source: Vaccines (Basel). 2022 Feb 11;10(2):278. doi: 10.3390/vaccines10020278 (PMC8877322; doi:10.3390/vaccines10020278)
Supplement: Supplementary file 1 [file vaccines-10-00278-s001.zip]

Archive with 1 entries (1 files):
- vaccines-1588735-supplementary.pdf
